# Supplementary material for: Co-occurrence Patterns along a Regional Aridity Gradient of the Subtropical Andes Do Not Support Stress Gradient Hypotheses
Source: PLoS One. 2013 Mar 7;8(3):e58518. doi: 10.1371/journal.pone.0058518 (PMC3591305; doi:10.1371/journal.pone.0058518)
Supplement: Table S1 — Data matrices for the all species case. (XLS) [file pone.0058518.s001.xls]

## Sheet: Site1
	p1	p2	p3	p4	p5	p6	p7	p8	p9	p10	p11	p12	p13	p14	p15	p16	p17	p18	p19	p20	p21	p22	p23	p24	p25	p26	p27	p28	p29	p30	p31	p32	p33	p34	p35	p36	p37	p38	p39	p40	p41	p42	p43	p44	p45	p46	p47	p48	p49
Larrea	1		1	1		1		1		1	1						1				1		1	1				1		1			1		1		1	1	1	1	1		1	1			1
Verbena	1						1				1																						1							1
Arist_ads		1		1	1				1									1	1	1	1	1	1					1	1						1		1	1											1
Port_oler		1	1	1								1		1	1	1			1		1																1
Hierba_1_Sclerophyllax				1											1					1	1	1
P_ferox					1
Plantula_1_Plagiobothrys					1		1		1					1		1	1	1		1						1		1	1								1	1
hierba2					1
Flourencia									1							1	1							1	1	1						1																1	1
Neocracca									1			1	1																							1		1				1
Tragus												1																	1							1		1
Viscida																							1
Schkuhria																												1
Plántula2																																1
Heterosperma																																				1
Baccharis																																													1
Tunilla
Stipa
Munroa
Pappophorum
Gymnocalycium
[truncated: 51 more columns]

## Sheet: Site2
	p1	p2	p3	p4	p5	p6	p7	p8	p9	p10	p11	p12	p13	p14	p15	p16	p17	p18	p19	p20	p21	p22	p23	p24	p25	p26	p27	p28	p29	p30	p31	p32	p33	p34	p35	p36	p37	p38	p39	p40	p41	p42	p43	p44	p45	p46	p47	p48	p49
Larrea						1	1					1				1	1			1			1	1			1	1		1							1	1			1			1		1		1
Verbena				1																																						1
Arist_ads	1	1	1	1	1	1	1	1	1		1	1	1	1	1	1	1	1	1	1	1	1	1	1	1	1		1	1	1	1	1	1	1	1	1	1	1	1	1	1	1	1	1	1	1	1	1	1
Port_oler													1																																1
Hierba_1																																									1
Flourencia	1							1										1																					1						1
Neocracca	1			1	1	1								1				1			1	1		1												1	1	1	1	1					1	1			1
Tragus													1				1	1										1
Schkuhria																												1
Heterosperma
Munroa													1
Pasto perenne										1		1							1			1	1								1	1	1	1			1					1	1	1				1	1
Opuntia																			1
cardón																																			1
Gomphrena_anual																																							1
Hyeronimiella
Plectrocarpa
[truncated: 51 more columns]

## Sheet: Site3
	p1	p2	p3	p4	p5	p6	p7	p8	p9	p10	p11	p12	p13	p14	p15	p16	p17	p18	p19	p20	p21	p22	p23	p24	p25	p26	p27	p28	p29	p30	p31	p32	p33	p34	p35	p36	p37	p38	p39	p40	p41	p42	p43	p44	p45	p46	p47	p48	p49
Larrea	1					1	1		1							1						1						1		1				1	1	1		1					1				1		1
Arist_ads	1	1	1	1	1	1		1	1				1	1	1	1	1	1		1	1		1		1	1	1	1	1	1	1			1							1	1			1	1	1
Heterosperma	1										1																				1
Anthericum		1																1	1	1
Hyeronimiella			1	1													1	1						1																					1	1
Boragin						1										1																				1
Pappophorum									1						1							1							1															1					1
Salvia									1	1		1																		1	1				1													1
Malv_viscida												1																	1																				1
Herb_h_alarg_botFloral													1																																			1
Allionia														1	1
Tribulus															1
Verbena																	1
Gram						1													1			1		1	1					1		1	1	1	1		1							1	1	1		1
Verb_or_agrad																				1						1															1
Opuntia																					1				1																1
Tragus																													1
Gymnocalycium																																	1
Schkuhria																																				1								1	1				1
Neocracca
Flourensia
[truncated: 51 more columns]

## Sheet: Site4
	p1	p2	p3	p4	p5	p6	p7	p8	p9	p10	p11	p12	p13	p14	p15	p16	p17	p18	p19	p20	p21	p22	p23	p24	p25	p26	p27	p28	p29	p30	p31	p32	p33	p34	p35	p36	p37	p38	p39	p40	p41	p42	p43	p44	p45	p46	p47	p48	p49
Cercidium	1																																														1
gram_pubescente	1	1			1			1		1	1			1	1				1		1			1						1			1		1	1											1
Sclerophyllax	1		1		1	1	1		1			1	1	1			1	1		1						1		1		1			1	1		1	1	1	1	1		1						1	1
Bulnesia		1	1	1	1	1				1			1	1		1		1				1				1	1		1				1		1	1		1					1			1
Aristida			1			1	1	1	1		1	1	1	1	1		1	1	1	1	1	1	1	1	1			1		1		1		1				1	1	1
Munroa					1	1
Verb_or_agrad								1																							1											1
Gymnocalycium																						1
Larrea																											1										1								1
P_torquata																																				1												1
Verbenacea_sin_or																																					1							1
Hieron_h_delg																																											1
Gomphrena																																																	1
Heterosperma
Lycium
Stevia
Salvia
herb_h_alarg
Opuntia
[truncated: 51 more columns]

## Sheet: Site5
	p1	p2	p3	p4	p5	p6	p7	p8	p9	p10	p11	p12	p13	p14	p15	p16	p17	p18	p19	p20	p21	p22	p23	p24	p25	p26	p27	p28	p29	p30	p31	p32	p33	p34	p35	p36	p37	p38	p39	p40	p41	p42	p43	p44	p45	p46	p47	p48	p49
P_ferox	1																					1
Larrea	1	1	1			1	1	1				1		1		1	1	1	1	1	1				1	1			1			1		1						1				1	1	1		1	1
Sclerophyllax		1		1	1					1	1				1		1							1			1	1	1		1								1	1	1	1	1			1
Leg_Caesalp				1	1	1																	1		1														1		1
Chenopodium																				1
Munroa																																							1
Boraginac																																							1
Arist_ads
Gram_indet
Portulaca
Malvaceae
Verbenacaea_s_or
[truncated: 51 more columns]

## Sheet: Site6
	p1	p2	p3	p4	p5	p6	p7	p8	p9	p10	p11	p12	p13	p14	p15	p16	p17	p18	p19	p20	p21	p22	p23	p24	p25	p26	p27	p28	p29	p30	p31	p32	p33	p34	p35	p36	p37	p38	p39	p40	p41	p42	p43	p44	p45	p46	p47	p48	p49
Larrea	1	1										1				1											1		1						1	1	1	1		1	1			1	1			1
Gymnocalycium	1	1																																															1
P_torquata			1	1	1	1	1			1	1		1	1	1		1	1	1	1			1	1		1				1	1	1	1	1					1			1	1			1	1		1
cardón				1																														1									1
Opuntia					1	1			1				1						1	1		1							1												1				1
Lycium										1						1					1							1
Bacch_boliv																																				1
Pappophorum											1	1		1							1					1	1	1							1		1			1						1	1	1
Cucurbita													1
[truncated: 51 more columns]

## Sheet: Site7
	p1	p2	p3	p4	p5	p6	p7	p8	p9	p10	p11	p12	p13	p14	p15	p16	p17	p18	p19	p20	p21	p22	p23	p24	p25	p26	p27	p28	p29	p30	p31	p32	p33	p34	p35	p36	p37	p38	p39	p40	p41	p42	p43	p44	p45	p46	p47	p48	p49
Pappophorum_III_big	1																																1
Senna		1	1												1		1			1	1			1		1	1									1				1		1			1
PappophorumII_peludo		1		1	1	1					1	1			1									1					1	1						1
algarrobo				1				1	1						1												1				1		1
Bulnesia					1	1								1		1			1			1	1		1					1				1	1				1						1				1
Aristida_big									1
atamisqui										1																		1
Lycium_vero_h_delg											1	1				1	1	1					1						1			1	1										1	1		1
Opuntia																							1
Justicia																															1											1
Acacia																																					1				1
Gymnocalycium																																						1			1
Cercidium																																															1	1
herb_dicot
Deuterocohnia
Sterculiaceae_Parin
Abutilon
Lycium_h_carnosa
[truncated: 51 more columns]

## Sheet: Site8
	p1	p2	p3	p4	p5	p6	p7	p8	p9	p10	p11	p12	p13	p14	p15	p16	p17	p18	p19	p20	p21	p22	p23	p24	p25	p26	p27	p28	p29	p30	p31	p32	p33	p34	p35	p36	p37	p38	p39	p40	p41	p42	p43	p44	p45	p46	p47	p48	p49
Bacch_boliv	1		1	1				1	1	1	1		1	1		1		1		1	1		1			1	1		1		1	1	1	1			1		1	1	1	1	1	1	1	1
Prosopis	1	1		1	1		1			1		1		1	1	1	1				1	1								1	1				1		1	1				1		1				1
Gram_per1_Microchloa	1	1	1			1	1				1	1	1	1		1		1	1			1	1			1	1	1										1									1	1
Portulaca	1
Evolvolus	1	1	1	1		1	1	1	1		1	1		1	1	1	1	1	1				1		1	1									1			1		1							1	1
h_palmati_comp	1
Cumulopuntia		1												1	1			1															1
Stenandrium			1						1		1
Arist_ads			1	1					1		1		1	1	1								1	1											1										1				1
Stipa					1
Opuntia							1	1																					1
Tunilla									1	1		1					1			1				1											1				1				1		1
Pasto_per2_Enneapogon											1																		1	1														1			1
Portulaca_h_ancha															1
Parodia																1		1		1																							1	1				1
Eragrostis																1	1				1										1	1	1				1											1
Drymaria																															1	1
Alternanthera																																	1
Gram_perenne2																																		1		1
Caesalpinia																																						1		1							1		1
Liliaceae																																									1
Chenopodium																																										1
herb_Comp_Gamochaeta
Nama
Stipa
[truncated: 51 more columns]

## Sheet: Site9
	p1	p2	p3	p4	p5	p6	p7	p8	p9	p10	p11	p12	p13	p14	p15	p16	p17	p18	p19	p20	p21	p22	p23	p24	p25	p26	p27	p28	p29	p30	p31	p32	p33	p34	p35	p36	p37	p38	p39	p40	p41	p42	p43	p44	p45	p46	p47	p48	p49
P_ferox	1		1	1					1				1	1						1	1			1	1	1	1
Opuntia		1								1	1			1		1	1		1
Senna		1						1									1		1					1						1			1	1	1				1				1	1	1
Tunilla									1			1			1			1												1								1	1		1				1
Parodia																	1						1								1						1	1			1			1				1
Cercidium																				1												1						1			1			1	1
Aphyllocladus							1									1		1																								1					1
Lophopappus								1
Proustia_Arb_indet
Deuterocohnia
Aristida_perenne		1			1	1									1															1
Arist_ads			1
Heliotropium																	1
Eragrosris_perenne																						1																									1
Caesalpinia																															1
Stipa_obtusifolia
Pappophorum
[truncated: 51 more columns]

## Sheet: Site10
	p1	p2	p3	p4	p5	p6	p7	p8	p9	p10	p11	p12	p13	p14	p15	p16	p17	p18	p19	p20	p21	p22	p23	p24	p25	p26	p27	p28	p29	p30	p31	p32	p33	p34	p35	p36	p37	p38	p39	p40	p41	p42	p43	p44	p45	p46	p47	p48	p49
Lycium	1	1			1	1									1	1						1			1				1		1		1				1		1					1				1
Senna_crasir							1								1			1					1	1				1	1									1	1	1	1							1
P_ferox
Cercidium			1	1			1	1		1	1	1					1											1		1	1	1		1															1
Opuntia				1			1	1	1		1		1			1		1		1	1		1	1	1						1		1	1	1		1	1	1		1	1
Parodia																								1
cardón
Caesalpinia			1																1																							1				1
Aristida_perenne						1	1																	1
[truncated: 51 more columns]

[truncated: 15 more sheets: Site11, Site12, Site13, Site14, Site15, Site16, Site17, Site18, Site19, Site20, Site21, Site22, Site23, Site24, Site25]
