# Supplementary material for: Co-occurrence Patterns along a Regional Aridity Gradient of the Subtropical Andes Do Not Support Stress Gradient Hypotheses
Source: PLoS One. 2013 Mar 7;8(3):e58518. doi: 10.1371/journal.pone.0058518 (PMC3591305; doi:10.1371/journal.pone.0058518)
Supplement: Table S3 — Data matrices for the shrub/cactus species case. (XLS) [file pone.0058518.s003.xls]

## Sheet: Site1
	p1	p2	p3	p4	p5	p6	p7	p8	p9	p10	p11	p12	p13	p14	p15	p16	p17	p18	p19	p20	p21	p22	p23	p24	p25	p26	p27	p28	p29	p30	p31	p32	p33	p34	p35	p36	p37	p38	p39	p40	p41	p42	p43	p44	p45	p46	p47	p48	p49
Larrea					1	1						1	1	1			1	1		1		1	1	1								1		1		1		1			1	1	1	1		1	1
Verbena													1				1	1		1	1	1	1									1						1		1	1	1	1			1	1
Flourencia																															1											1	1
Baccharis						1						1	1	1			1															1											1
Tunilla					1																	1												1
Licyum						1																																					1			1
Salvia																																												1
Opuntia
cardón
[truncated: 51 more columns]

## Sheet: Site2
	p1	p2	p3	p4	p5	p6	p7	p8	p9	p10	p11	p12	p13	p14	p15	p16	p17	p18	p19	p20	p21	p22	p23	p24	p25	p26	p27	p28	p29	p30	p31	p32	p33	p34	p35	p36	p37	p38	p39	p40	p41	p42	p43	p44	p45	p46	p47	p48	p49
Larrea	1	1				1			1	1		1	1	1			1	1	1			1				1										1	1	1		1		1	1		1	1
Verbena	1					1		1					1	1					1					1		1	1	1									1	1		1	1	1			1
Flourencia																																									1
B_boliviensis				1
Licyum
cardón	1					1			1									1						1																1
[truncated: 51 more columns]

## Sheet: Site3
	p1	p2	p3	p4	p5	p6	p7	p8	p9	p10	p11	p12	p13	p14	p15	p16	p17	p18	p19	p20	p21	p22	p23	p24	p25	p26	p27	p28	p29	p30	p31	p32	p33	p34	p35	p36	p37	p38	p39	p40	p41	p42	p43	p44	p45	p46	p47	p48	p49
Larrea	1					1	1		1							1						1						1		1				1	1	1		1			1		1				1		1
Verbena																	1
Flourencia
cardón																																			1
Gymnocalycium	1																											1					1
Opuntia	1																				1				1																1
Salvia							1		1	1		1				1														1	1				1	1		1										1
Verb_or_agrad																				1						1															1						1
[truncated: 51 more columns]

## Sheet: Site4
	p1	p2	p3	p4	p5	p6	p7	p8	p9	p10	p11	p12	p13	p14	p15	p16	p17	p18	p19	p20	p21	p22	p23	p24	p25	p26	p27	p28	p29	p30	p31	p32	p33	p34	p35	p36	p37	p38	p39	p40	p41	p42	p43	p44	p45	p46	p47	p48	p49
Cercidium	1																																														1
Bulnesia	1	1	1	1	1	1				1			1	1		1		1				1				1	1		1				1		1	1		1					1			1
Verb_or_agrad			1					1																							1											1
Gymnocalycium						1																1
Larrea													1			1											1										1								1
P_torquata													1																							1												1
Verbenacea_sin_or																											1										1							1
Opuntia																																	1														1
Stevia
Lycium
Salvia
Justicia
[truncated: 51 more columns]

## Sheet: Site5
	p1	p2	p3	p4	p5	p6	p7	p8	p9	p10	p11	p12	p13	p14	p15	p16	p17	p18	p19	p20	p21	p22	p23	p24	p25	p26	p27	p28	p29	p30	p31	p32	p33	p34	p35	p36	p37	p38	p39	p40	p41	p42	p43	p44	p45	p46	p47	p48	p49
P_ferox	1																					1
Larrea	1	1	1			1	1	1				1		1		1	1	1	1	1	1	1			1	1			1			1		1						1				1	1	1		1	1
Lycium																				1		1
Verbenacaea_s_or
Baccharis
[truncated: 51 more columns]

## Sheet: Site6
	p1	p2	p3	p4	p5	p6	p7	p8	p9	p10	p11	p12	p13	p14	p15	p16	p17	p18	p19	p20	p21	p22	p23	p24	p25	p26	p27	p28	p29	p30	p31	p32	p33	p34	p35	p36	p37	p38	p39	p40	p41	p42	p43	p44	p45	p46	p47	p48	p49
Larrea	1	1										1				1											1		1						1	1	1	1		1	1			1	1			1
Gymnocalycium	1	1									1							1									1							1			1			1									1
P_torquata			1	1	1	1	1			1	1		1	1	1		1	1	1	1			1	1		1				1	1	1	1	1					1			1	1			1	1		1
cardón				1	1					1																								1									1				1
Opuntia					1	1			1				1		1				1	1		1							1	1						1					1			1	1
Lycium						1				1			1			1			1		1					1		1					1		1			1
Bacch_boliv																																				1
[truncated: 51 more columns]

## Sheet: Site7
	p1	p2	p3	p4	p5	p6	p7	p8	p9	p10	p11	p12	p13	p14	p15	p16	p17	p18	p19	p20	p21	p22	p23	p24	p25	p26	p27	p28	p29	p30	p31	p32	p33	p34	p35	p36	p37	p38	p39	p40	p41	p42	p43	p44	p45	p46	p47	p48	p49
Senna		1	1	1				1		1					1		1			1	1	1		1		1	1									1				1		1			1		1	1
algarrobo				1				1	1						1												1				1		1
Bulnesia				1	1	1								1	1	1			1			1	1		1	1				1	1			1	1		1		1		1				1			1	1
Gymnocalycium					1			1													1				1												1	1	1		1	1
Lycium_h_big								1
Justicia									1	1																					1											1
atamisqui										1	1																	1										1
Lycium_vero_h_delg											1	1			1	1	1	1					1	1				1	1			1	1										1	1		1
Opuntia																						1	1		1			1			1								1
Acacia																																					1				1	1
Cercidium																																													1		1	1
Deuterocohnia
Abutilon
Jatropha
Trichocereus
Lycium_h_carnosa
[truncated: 51 more columns]

## Sheet: Site8
	p1	p2	p3	p4	p5	p6	p7	p8	p9	p10	p11	p12	p13	p14	p15	p16	p17	p18	p19	p20	p21	p22	p23	p24	p25	p26	p27	p28	p29	p30	p31	p32	p33	p34	p35	p36	p37	p38	p39	p40	p41	p42	p43	p44	p45	p46	p47	p48	p49
Bacch_boliv	1		1	1	1			1	1	1	1	1	1	1		1	1	1		1	1	1	1			1	1		1	1	1	1	1	1			1	1	1	1	1	1	1	1	1	1		1
P_ferox	1	1		1	1		1			1		1		1	1	1	1				1	1								1	1				1		1	1				1		1				1
Cumulopuntia	1	1			1									1	1			1									1						1								1
Tunilla					1				1	1		1					1			1				1							1				1				1				1		1
Opuntia							1	1																					1
Parodia										1						1		1		1	1																		1				1	1		1		1
Austrocylindropuntia																															1
[truncated: 51 more columns]

## Sheet: Site9
	p1	p2	p3	p4	p5	p6	p7	p8	p9	p10	p11	p12	p13	p14	p15	p16	p17	p18	p19	p20	p21	p22	p23	p24	p25	p26	p27	p28	p29	p30	p31	p32	p33	p34	p35	p36	p37	p38	p39	p40	p41	p42	p43	p44	p45	p46	p47	p48	p49
P_ferox	1		1	1					1				1	1						1	1			1	1	1	1
Opuntia	1	1	1	1					1	1	1			1		1	1		1		1			1	1	1	1
Senna	1	1	1					1	1								1		1					1						1			1	1	1				1				1	1	1
Tunilla			1	1					1			1	1		1			1												1							1	1	1		1				1
Parodia			1	1			1	1	1				1				1		1	1	1		1								1		1				1	1	1		1			1				1
Cactácea			1				1
Lycium			1						1				1													1
Cercidium				1																1	1											1						1			1			1	1
Aphyllocladus							1									1		1																								1					1
Lophopappus								1
cardón																		1		1				1
Proustia_Arb_indet																								1
Deuterocohnia
[truncated: 51 more columns]

## Sheet: Site10
	p1	p2	p3	p4	p5	p6	p7	p8	p9	p10	p11	p12	p13	p14	p15	p16	p17	p18	p19	p20	p21	p22	p23	p24	p25	p26	p27	p28	p29	p30	p31	p32	p33	p34	p35	p36	p37	p38	p39	p40	p41	p42	p43	p44	p45	p46	p47	p48	p49
Lycium	1	1			1	1						1			1	1			1	1	1	1			1				1	1	1		1				1		1			1		1				1
Senna_crasir	1	1		1		1	1			1	1				1	1	1	1	1	1			1	1				1	1			1						1	1	1	1	1						1
P_ferox	1
Cercidium			1	1			1	1		1	1	1					1											1		1	1	1		1										1				1	1
Opuntia				1		1	1	1	1	1	1	1	1		1	1	1	1	1	1	1	1	1	1	1			1		1	1	1	1	1	1		1	1	1		1	1		1		1
cactus_globoso										1						1			1													1												1
Parodia																								1
Aphyllocladus																																		1
cardón
Tunilla
[truncated: 51 more columns]

[truncated: 15 more sheets: Site11, Site12, Site13, Site14, Site15, Site16, Site17, Site18, Site19, Site20, Site21, Site22, Site23, Site24, Site25]
